# Supplementary material for: Serotyping dengue virus with isothermal amplification and a portable sequencer
Source: Sci Rep. 2017 Jun 14;7:3510. doi: 10.1038/s41598-017-03734-5 (PMC5471244; doi:10.1038/s41598-017-03734-5)
Supplement: Supplementary file 4 — Additional File 3 [file 41598_2017_3734_MOESM4_ESM.xls]

## Sheet: Indonesia_single
No.	Sample name	Examined serotype	Evidence	RT-PCR (NA: not analyzed, ND: not detected)	Sanger (NA: not analyzed, ND: not detected)	LAMP (NA: not analyzed, ND: not detected)	LAMP products (ng/ul)	Nanopore	Illumina	Nanopore SNP call	Illumina SNP call	# target hit reads	# mapped reads
1	2015_B24	DENV1	NS1+	1	1	1	377	DENV1	DENV1		DENV1:10581:C:G	1087	1091
2	2015_B49	DENV2	NS1+	2	2	2	1932	DENV2	DENV2	DENV2:10553:C:T;DENV2:10555:A:G;DENV2:10560:A:G;DENV2:10573:G:A	DENV2:10555:A:G;DENV2:10560:A:G;DENV2:10573:G:A	3534	3610
3	2015_B54	DENV3	IgG+	3	3	3	305	DENV3	DENV3	DENV3:10391:T:C	DENV3:10391:T:C	2666	2677
4	2015_B17	DENV4	NS1+	4	4	4	334	DENV4	NA			2842	2846
5	2014May_01	DENV1	NA	ND	NA	1	285	DENV1	DENV1		DENV1:10581:C:G	130	132
6	2014May_01	DENV2	NA	ND	NA	ND		NA	NA
7	2014May_01	DENV3	NA	ND	NA	ND		NA	NA
8	2014May_01	DENV4	NA	ND	NA	ND		NA	NA
9	2014May_11	DENV1	NA	NA	NA	1	76	DENV1	DENV1		DENV1:10581:C:G	522	525
10	2014May_11	DENV2	NA	ND	NA	ND	ND	NA	NA
11	2014May_11	DENV3	NA	ND	NA	ND	ND	NA	NA
12	2014May_11	DENV4	NA	ND	NA	ND	ND	NA	NA
13	2014May_17	DENV1	NA	NA	NA	1	448	DENV1	NA			381	382
14	2014May_17	DENV2	NA	NA	NA	ND	ND	NA	NA
15	2014May_17	DENV3	NA	NA	NA	ND	ND	NA	NA
16	2014May_17	DENV4	NA	NA	NA	ND	ND	NA	NA
17	2014May_21	DENV1	NA	ND	NA	1	495	DENV1	NA			159	159
18	2014May_21	DENV2	NA	ND	NA	ND	ND	NA	NA
19	2014May_21	DENV3	NA	ND	NA	ND	ND	NA	NA
20	2014May_21	DENV4	NA	ND	NA	ND	ND	NA	NA
21	2015_B03	DENV1	IgG+	1	NA	1	255	DENV1	NA	DENV1:10581:C:G		351	354
22	2015_B03	DENV2	IgG+	ND	NA	ND	0	NA	NA
23	2015_B03	DENV3	IgG+	ND	NA	ND	0	NA	NA
24	2015_B03	DENV4	IgG+	ND	NA	ND	0	NA	NA
25	2015_B25	DENV1	NS1+	1	NA	1	182	DENV1	DENV1	DENV1:10581:C:G	DENV1:10581:C:G	563	563
26	2015_B25	DENV2	NS1+	ND	NA	ND	0	NA	NA
27	2015_B25	DENV3	NS1+	ND	NA	ND	0	NA	NA
28	2015_B25	DENV4	NS1+	ND	NA	ND	0	NA	NA
29	2015_B28	DENV1	NS1+	ND	NA	ND	0	NA	NA
30	2015_B28	DENV2	NS1+	ND	NA	ND	0	NA	NA
31	2015_B28	DENV3	NS1+	3	NA	3	447	DENV3	DENV3	DENV3:10391:T:C	DENV3:10391:T:C	806	808
32	2015_B28	DENV4	NS1+	ND	NA	ND	0	NA	NA

## Sheet: Thailand
No.	Sample no	Sample code	Sample type	Single or multiplex	Examined serotype	RT-PCR (NA: not analyzed, ND: not detected)	Sanger (NA: not analyzed)	LAMP (NA: not analyzed, ND: not detected)	LAMP products (ng/ul)	Nanopore	Illumina	Nanopore SNP call	Illumina SNP call	Number of assigned reads	Number of mapped reads	Number of reads mapped to the corresponding serotype	Total match base	Total mismatch base	Total insertion base	Total deletion base	Total insertion position	Total deletion position	Accuracy
1	1954-01-01	01-0054	cultured virus	single	DENV1	NA	NA	1	152	DENV1	DENV1			1644	542	542	43784	6960	1519	4838	827	2061	0.766782
2	1954-01-01	01-0054	cultured virus		DENV2	NA	NA	NA	NA
3	1954-01-01	01-0054	cultured virus		DENV3	NA	NA	NA	NA
4	1954-01-01	01-0054	cultured virus		DENV4	NA	NA	NA	NA
5	0122/01/01	01-0122	cultured virus		DENV1	NA	NA	NA	NA
6	0122/01/01	01-0122	cultured virus		DENV2	NA	NA	NA	NA
7	0122/01/01	01-0122	cultured virus		DENV3	NA	NA	NA	NA
8	0122/01/01	01-0122	cultured virus	single	DENV4	NA	NA	4	238	DENV4	DENV4	DENV4:10388:G:T	DENV4:10388:G:T	3769	2373	2369	252702	52903	15286	17746	8043	9732	0.746233
9	0626/01/01	01-0626	cultured virus		DENV1	NA	NA	NA	NA
10	0626/01/01	01-0626	cultured virus		DENV2	NA	NA	NA	NA
11	0626/01/01	01-0626	cultured virus	single	DENV3	NA	NA	3	119	DENV3	DENV3			1570	915	908	91370	16340	6482	5108	3242	3211	0.765884
12	0626/01/01	01-0626	cultured virus		DENV4	NA	NA	NA	NA
13	0777/01/01	01-0777	cultured virus	multiplex	DENV1	NA	NA	1	195	DENV1	DENV1	DENV1:10527:C:T	DENV1:10527:C:T;DENV1:10581:C:G	460	354	349	30180	3931	1346	2903	560	1309	0.786757
14	0777/01/01	01-0777	cultured virus		DENV2	NA	NA	NA	NA
15	0777/01/01	01-0777	cultured virus		DENV3	NA	NA	NA	NA
16	0777/01/01	01-0777	cultured virus		DENV4	NA	NA	NA	NA
17	1974-02-01	02-0074	cultured virus		DENV1	NA	NA	NA	NA
18	1974-02-01	02-0074	cultured virus	single	DENV2	NA	NA	2	303	DENV2	DENV2	DENV2:10568:G:A	DENV2:10568:G:A;DENV2:10578:A:G	1258	824	802	81243	13962	3006	7248	1788	3500	0.770375
19	1974-02-01	02-0074	cultured virus		DENV3	NA	NA	NA	NA
20	1974-02-01	02-0074	cultured virus		DENV4	NA	NA	NA	NA
21	1983-02-01	02-0083	cultured virus	multiplex	DENV1	NA	NA	1	191	DENV1	DENV1		DENV1:10527:C:A;DENV1:10581:C:G	768	553	546	39282	4441	2411	5536	785	1426	0.760248
22	1983-02-01	02-0083	cultured virus		DENV2	NA	NA	NA	NA
23	1983-02-01	02-0083	cultured virus		DENV3	NA	NA	NA	NA
24	1983-02-01	02-0083	cultured virus		DENV4	NA	NA	NA	NA
25	0163/02/01	02-0163	cultured virus		DENV1	NA	NA	NA	NA
26	0163/02/01	02-0163	cultured virus		DENV2	NA	NA	NA	NA
27	0163/02/01	02-0163	cultured virus	multiplex	DENV3	NA	NA	3	269	DENV3	DENV3			477	458	456	50763	6924	2404	3352	1257	1988	0.800136
28	0163/02/01	02-0163	cultured virus		DENV4	NA	NA	NA	NA
29	1931-03-01	03-0031	cultured virus		DENV1	NA	NA	NA	NA
30	1931-03-01	03-0031	cultured virus		DENV2	NA	NA	NA	NA
31	1931-03-01	03-0031	cultured virus		DENV3	NA	NA	NA	NA
32	1931-03-01	03-0031	cultured virus	multiplex	DENV4	NA	NA	4	299	DENV4	DENV4	DENV4:10388:G:T	DENV4:10388:G:T	552	482	474	52602	10097	2437	4040	1260	2022	0.760408
33	1967-03-01	03-0067	cultured virus		DENV1	NA	NA	NA	NA
34	1967-03-01	03-0067	cultured virus	multiplex	DENV2	NA	NA	2	237	DENV2	DENV2	DENV2:10568:G:A	DENV2:10568:G:A	420	395	385	40877	5917	1710	3274	886	1601	0.789467
35	1967-03-01	03-0067	cultured virus		DENV3	NA	NA	NA	NA
36	1967-03-01	03-0067	cultured virus		DENV4	NA	NA	NA	NA
37	0164/03/01	03-0164	cultured virus		DENV1	NA	NA	NA	NA
38	0164/03/01	03-0164	cultured virus	multiplex	DENV2	NA	NA	2	252	DENV2	DENV2	DENV2:10568:G:A;DENV2:10571:T:C	DENV2:10568:G:A;DENV2:10571:T:C	512	481	469	51201	7374	1802	4509	981	2211	0.789092
39	0164/03/01	03-0164	cultured virus		DENV3	NA	NA	NA	NA
40	0164/03/01	03-0164	cultured virus		DENV4	NA	NA	NA	NA
41	0329/04/01	04-0329	cultured virus		DENV1	NA	NA	NA	NA
42	0329/04/01	04-0329	cultured virus		DENV2	NA	NA	NA	NA
43	0329/04/01	04-0329	cultured virus		DENV3	NA	NA	NA	NA
44	0329/04/01	04-0329	cultured virus	multiplex	DENV4	NA	NA	4	281	DENV4	NG			567	473	462	51721	10522	2455	4226	1303	2060	0.750406
45	0396/06/01	06-0396	cultured virus		DENV1	NA	NA	NA	NA
46	0396/06/01	06-0396	cultured virus		DENV2	NA	NA	NA	NA
47	0396/06/01	06-0396	cultured virus	multiplex	DENV3	NA	NA	3	176	DENV3	DENV3			368	354	350	38737	5234	1855	2453	995	1437	0.802357
48	0396/06/01	06-0396	cultured virus		DENV4	NA	NA	NA	NA
49	1954-01-01	01-0054	RNA	multiplex	DENV1	1	1	1	28	DENV1	NG			45	16	16	758	35	111	31	18	18	0.810695
50	1954-01-01	01-0054	RNA		DENV2	NA	NA	NA	NA
51	1954-01-01	01-0054	RNA		DENV3	NA	NA	NA	NA
52	1954-01-01	01-0054	RNA		DENV4	NA	NA	NA	NA
53	0122/01/01	01-0122	RNA		DENV1	NA	NA	NA	NA
54	0122/01/01	01-0122	RNA		DENV2	NA	NA	NA	NA
55	0122/01/01	01-0122	RNA		DENV3	NA	NA	NA	NA
56	0122/01/01	01-0122	RNA	multiplex	DENV4	4	4	4	288	DENV4	DENV4			34	29	29	3125	662	105	262	67	132	0.752287
57	0626/01/01	01-0626	RNA		DENV1	NA	NA	NA	NA
58	0626/01/01	01-0626	RNA		DENV2	NA	NA	NA	NA
59	0626/01/01	01-0626	RNA	multiplex	DENV3	3	3	3	239	DENV3	DENV3			41	39	39	4637	574	236	253	124	147	0.813509
60	0626/01/01	01-0626	RNA		DENV4	NA	NA	NA	NA
61	0777/01/01	01-0777	RNA	multiplex	DENV1	1	1	1	228	NG	NG			10	6	6	354	59	59	9	11	3	0.735967
62	0777/01/01	01-0777	RNA		DENV2	NA	NA	NA	NA
63	0777/01/01	01-0777	RNA		DENV3	NA	NA	NA	NA
64	0777/01/01	01-0777	RNA		DENV4	NA	NA	NA	NA
65	1974-02-01	02-0074	RNA		DENV1	NA	NA	NA	NA
66	1974-02-01	02-0074	RNA	multiplex	DENV2	2	2	2	314	DENV2	DENV2	DENV2:10553:C:T;DENV2:10555:A:G;DENV2:10573:G:A;DENV2:10577:G:C	DENV2:10553:C:T;DENV2:10555:A:G;DENV2:10577:G:C	39	33	32	3494	477	134	268	78	129	0.798994
67	1974-02-01	02-0074	RNA		DENV3	NA	NA	NA	NA
68	1974-02-01	02-0074	RNA		DENV4	NA	NA	NA	NA
69	1983-02-01	02-0083	RNA	multiplex	DENV1	1	1	1	240	DENV1	DENV1	DENV1:10581:C:G	DENV1:10581:C:G	31	31	30	3004	283	75	244	41	118	0.833056
70	1983-02-01	02-0083	RNA		DENV2	NA	NA	NA	NA
71	1983-02-01	02-0083	RNA		DENV3	NA	NA	NA	NA
72	1983-02-01	02-0083	RNA		DENV4	NA	NA	NA	NA
73	0163/02/01	02-0163	RNA		DENV1	NA	NA	NA	NA
74	0163/02/01	02-0163	RNA		DENV2	NA	NA	NA	NA
75	0163/02/01	02-0163	RNA	multiplex	DENV3	3	3	3	274	DENV3	DENV3	DENV3:10436:A:G		41	30	26	2913	397	158	177	76	117	0.799177
76	0163/02/01	02-0163	RNA		DENV4	NA	NA	NA	NA
77	1931-03-01	03-0031	RNA		DENV1	NA	NA	NA	NA
78	1931-03-01	03-0031	RNA		DENV2	NA	NA	NA	NA
79	1931-03-01	03-0031	RNA		DENV3	NA	NA	NA	NA
80	1931-03-01	03-0031	RNA	multiplex	DENV4	4	4	4	218	DENV4	DENV4			26	26	26	2813	420	117	193	59	108	0.79396
81	1967-03-01	03-0067	RNA		DENV1	NA	NA	NA	NA
82	1967-03-01	03-0067	RNA	multiplex	DENV2	2	2	2	262	DENV2	DENV2	DENV2:10568:G:A	DENV2:10568:G:A	18	18	18	1782	218	48	117	27	59	0.823095
83	1967-03-01	03-0067	RNA		DENV3	NA	NA	NA	NA
84	1967-03-01	03-0067	RNA		DENV4	NA	NA	NA	NA
85	0164/03/01	03-0164	RNA		DENV1	NA	NA	NA	NA
86	0164/03/01	03-0164	RNA	multiplex	DENV2	2	2	2	329	DENV2	DENV2	DENV2:10568:G:A;DENV2:10571:T:C	DENV2:10568:G:A;DENV2:10571:T:C	26	25	24	2722	389	78	211	49	95	0.800588
87	0164/03/01	03-0164	RNA		DENV3	NA	NA	NA	NA
88	0164/03/01	03-0164	RNA		DENV4	NA	NA	NA	NA
89	0329/04/01	04-0329	RNA		DENV1	NA	NA	NA	NA
90	0329/04/01	04-0329	RNA		DENV2	NA	NA	NA	NA
91	0329/04/01	04-0329	RNA		DENV3	NA	NA	NA	NA
92	0329/04/01	04-0329	RNA	multiplex	DENV4	4	4	4	266	DENV4	DENV4			41	37	37	4185	822	205	293	112	145	0.760218
93	0396/06/01	06-0396	RNA		DENV1	NA	NA	NA	NA
94	0396/06/01	06-0396	RNA		DENV2	NA	NA	NA	NA
95	0396/06/01	06-0396	RNA	multiplex	DENV3	3	3	3	251	DENV3	DENV3			23	20	20	2345	280	97	143	50	87	0.818499
96	0396/06/01	06-0396	RNA		DENV4	NA	NA	NA	NA
